# Supplementary material for: Strain-Enhanced Thermoelectric Performance in GeS2 Monolayer
Source: Materials (Basel). 2022 Jun 6;15(11):4016. doi: 10.3390/ma15114016 (PMC9182024; doi:10.3390/ma15114016)
Supplement: Supplementary file 1 [file materials-15-04016-s001.zip]

Archive with 1 entries (1 files):
- materials-1751203-supplementary.pdf
